# Supplementary material for: Multifunctional Edible Amaranths: A Review of Nutritional Benefits, Anti-Nutritional Factors, and Potential in Sustainable Food Systems
Source: Foods. 2026 Jan 1;15(1):130. doi: 10.3390/foods15010130 (PMC12785712; doi:10.3390/foods15010130)
Supplement: Supplementary file 1 [file foods-15-00130-s001.zip]

Archive with 2 entries (2 files):
- Figure S1-PRISMA_2020_flow_diagram.pdf
- Table S1-PRISMA_2020_checklist.pdf
